# Supplementary material for: Shape and Composition Evolution in an Alloy Core–Shell Nanowire Heterostructure Induced by Adatom Diffusion
Source: Nanomaterials (Basel). 2023 May 25;13(11):1732. doi: 10.3390/nano13111732 (PMC10254845; doi:10.3390/nano13111732)
Supplement: Supplementary file 1 [file nanomaterials-13-01732-s001.zip]

Archive with 1 entries (1 files):
- nanomaterials-2381154-supplementary.pdf
